# Supplementary material for: RespiCoV: Simultaneous identification of Severe Acute Respiratory Syndrome Coronavirus 2 (SARS-CoV-2) and 46 respiratory tract viruses and bacteria by amplicon-based Oxford-Nanopore MinION sequencing
Source: PLoS One. 2022 Mar 9;17(3):e0264855. doi: 10.1371/journal.pone.0264855 (PMC8906600; doi:10.1371/journal.pone.0264855)
Supplement: S1 Table — (XLSX) [file pone.0264855.s001.xlsx]

## Sheet: Tabelle1
S1 Table: Primer sequences for the RespiCoV panel
Pathogen	Sequence
Bordetella pertussis	GGGAACCGACCCCAAGATAAT
Bordetella pertussis	TTTACGGATCACACCATGGCA
Chlamydophila pneumoniae	CAACGGCTAGAAATCAATTATAAGACTG
Chlamydophila pneumoniae	GGTGTGTTTCTAATACCTGTCCA
Epstein-Barr virus	AAGGCTGTCTACCAACCTCGA
Epstein-Barr virus	CTGGGAACATGGCTCTCGTA
Hantaan virus	TGGTTGCCTGGGGTAAAGAG
Hantaan virus	TCCCACCCATAAATGTACCCA
Hantaan virus	AAGGCAGAAGAGATTACACCTGG
Hantaan virus	ACCCATATTGATGATGGTGACTC
Hendra virus	AAGCCAAATTTGCAGCTGGG
Hendra virus	GCGTCACACGTCTGCTCTAA
Herpes simplex virus	TGGTCTTCAAGGAGAACATCGC
Herpes simplex virus	TCCATGTCGGTCTCGTGGTC
Human adenovirus	CCTCGGAGTACCTGAGTCCC
Human adenovirus	CGCCCTTTGGAGCTAAAGAGT
Human adenovirus	GACAGGATGCTTCGGAGTACC
Human adenovirus	TTGTAAGCTGTGCCGGAATATG
Human adenovirus	TTGTAAGCCGTACCAGAATAGG
Human adenovirus	TTGTAAGCAGTGCCAGAGTATG
Human adenovirus	TCGGAGTACCTGAGCCCC
Human adenovirus	GCAGTGCCGGAGTAGGG
Human adenovirus	TCGGAGTACCTGAGCCCG
Human adenovirus	TAAGCCGTGCCCGAGTAGG
Human adenovirus	GACAGGACGCTTCGGAGTAC
Human adenovirus	GCAGGACGCCTCGGAGTAT
Human adenovirus	GCGGTTCCGGAGTAGGG
Human adenovirus	GCAGTGCCGGAATAGGG
Human bocavirus	GACGAAGATGAGCTCAGGGA
Human bocavirus	CCCTCGTCTTCATCACTTGGT
Human coronavirus 229E	TAGAAAGGGCAAACGGGTGG
Human coronavirus 229E	CAAAACCTAAAGATTTAAGAGCCGC
Human coronavirus HKU1	CAGGTTCACGTTCTCAATCACG
Human coronavirus HKU1	TGAGGATCATTAGTACCAAGCTTTAAC
Human coronavirus NL63	CCTCCTCCTTCATTTTACATGCC
Human coronavirus NL63	GAACTAGGTGACTTCGACTGGT
Human coronavirus OC43	CTAGTGCAGGATCGCGTAGTAG
Human coronavirus OC43	TCTGCAAGAATGGGGAACTGT
Human cytomegalovirus	GTGTTTCCCACCAAGGACGT
Human cytomegalovirus	GCCCAAAATGCTCGTGTGAG
Human metapneumovirus	TCAGCACCAGACACACCTAT
Human metapneumovirus	TCTGCTTTGCTGCCTGTAGA
Human metapneumovirus	TCAGCACCAGACACACCAAT
Human metapneumovirus	TCTGCTTTGCTTCCTGTTGA
Human parechovirus	GCTCACACAGCCATCCTCT
Human parechovirus	GGTACCTTCTGGGCATCCTTC
Human respiratory syncytial virus	TGGTACTGTGACAATGCAGGA
Human respiratory syncytial virus	TCATTGACTTGAGATATTGATGCATCA
Human respiratory syncytial virus	TGGTACTGTGATAATGCAGGA
Influenza A virus	CTGGTGCACTTGCCAGTTG
Influenza A virus	CTGGTGCACTTGCCAGCTG
Influenza A virus	CTTCCGTAGAAGGCCCTCTTT
Influenza A virus	CTTCCGTAGAAGGGCCTCTTT
Influenza A virus	CTGCCCTGTTAGTGGATGGG
Influenza A virus	TTGCCCCATTAGAGGATGGG
Influenza A virus	GCCATCATGACAAGCACTTGC
Influenza A virus	TATTGAGAACACAAGAGTCTGAATGT
Influenza A virus	TACTGAGAACTCAAGAGTCTGAATGT
Influenza A virus	TTCGGATCCCAAATCATCTCAAA
Influenza A virus	ACTCCCGCTATATCCTGACCA
Influenza A virus	CAGGATTTGCACCTTTTTCTAAGG
Influenza A virus	CAGGATTTGCACCTTTTTCCAAGG
Influenza A virus	CAGGATTTGCACCTTTTTCCAAAG
Influenza A virus	CAGGGTTTGCCCCTTTCTCCAAGG
Influenza A virus	TGACAACTTGAGCTGGACCAT
Influenza A virus	TGACAACTTGAACTGGACCAT
Influenza A virus	ACTTGTACAGTAGTAATGACTGATGG
Influenza A virus	ACTTGTACAGTAGTAATCACTGATGG
Influenza A virus	GCTTTTGCCTTCAACAGAGAAAA
Influenza A virus	GCTTTTGCCTTCAACGGAGAAAA
Influenza A virus	GCTTTTGCCTTCAATGGAGAAAA
Influenza B virus	TGCTTTCCTATAATGCACGACA
Influenza B virus	TGCTTTCCTATAATGCACGATA
Influenza B virus	CTGAGAAACATAATGTGTGGTTACTCC
Influenza B virus	CTGTGAAACGTAATGTGTGGTCACTCC
Influenza B virus	AAATTATTCAATGCAAGTAAAACTAGGAAC
Influenza B virus	TCTTCACAAGAGCTGAATTTCCC
Influenza B virus	CCGGGCTCAACCTTTCAGAA
Influenza B virus	TCGGCCCTCTCGAATCTTAAG
Influenza C virus	CATCTTGTGGCTTCTTGCTATTTCA
Influenza C virus	TGACAGCAACTCCCTCATTTCT
Legionelle pneumophila	ACCGATGCCACATCATTAGCT
Legionelle pneumophila	CCAGGGATAACTTGTGAAACCTG
Measles virus	TGGCATCTGAACTCGGTATCAC
Measles virus	TCAGCTGACCTTCGACTGTC
MERS coronavirus	AGTATGCCGCCATTACTGCA
MERS coronavirus	ACGGACTTAGCCTTAGTGGTG
Mumps orthorubulavirus	GATTCAGGCCAGCTCCGATAA
Mumps orthorubulavirus	GCCTGCATGGACTAGAATGGT
Mycoplasma pneumoniae	AATTTCTGCTAATTTGCCCTGGAC
Mycoplasma pneumoniae	GCATAAAGAGCTCAAAACCACCTT
Nipah virus	GATGGAAGGCTTGATGAGAATCCT
Nipah virus	TGGTGTTGAGGTCACTCTGG
Respirovirus	TCGACTTCTACAAATTTGTCCCA
Respirovirus	TGTGTCTGCAATAGTCATAGCTGT
Respirovirus	TCTCTTCCAAATACAACAGGGCA
Respirovirus	AGCCTACCTTCTGCACCCAT
Respirovirus	TGTGTTCAGTAGACCTTGCCAT
Respirovirus	TCATCATTACCAAATGCCCATGT
Respirovirus	TCAATGGTGAAAAGAACATGGAGAT
Respirovirus	GTTGTAGCAGTTGGAATAAAATTGGG
Rhinovirus/Enterovirus	CAAGCACTTCTGTTTCCCCGG
Rhinovirus/Enterovirus	CAAGCACTCCTGTCTCCCCGG
Rhinovirus/Enterovirus	AACACGGACACCCAAAGTAGT
SARS coronavirus 1/2	TGTTGGACTGAGACTGACCT
SARS coronavirus 1/2	GCCTCATAAAACTCAGGTTCCC
SARS coronavirus 1/2	AGGTGACTATGGTGATGCTGT
SARS coronavirus 1/2	GACTCTTACCAGTACCAGGTGG
SARS coronavirus 1/2	CATTCCCACCAACAGAGCCT
SARS coronavirus 1/2	TGGCTCTTTCAAGTCCTCCC
Streptococcus pneumoniae	ACATGCGAAGGTCTTATCTCAGAG
Streptococcus pneumoniae	GAGCTGATACTTCTTGGTTAGCCT
Varizella zoster virus	AACAACAGAAGCCGCGTCTA
Varizella zoster virus	CGCTCAATAACCTCAACGCG
